# Supplementary material for: Viscoelastic Response of Elastohydrodynamically Lubricated Compliant Contacts below Glass-Transition Temperature
Source: Polymers (Basel). 2023 May 30;15(11):2528. doi: 10.3390/polym15112528 (PMC10255053; doi:10.3390/polym15112528)
Supplement: Supplementary file 1 [file polymers-15-02528-s001.zip]

Archive with 1 entries (1 files):
- polymers-2348671-supplementary.pdf
